# Supplementary material for: Redescription of Gammarus pseudosyriacus (Karaman & Pinkster, 1977) and description of a new subspecies from southern Iran (Crustacea, Amphipoda, Gammaridae)
Source: Zookeys. 2016 Jun 14;(598):57–73. doi: 10.3897/zookeys.598.8064 (PMC4926672; doi:10.3897/zookeys.598.8064)
Supplement: XML Treatment for Gammarus pseudosyriacus pseudosyriacus [file zookeys.598.8064-treatment1.xml]

<!DOCTYPE tp:taxon-treatment
  PUBLIC "-//TaxonX//DTD Taxonomic Treatment Publishing DTD v0 20100105//EN" "tax-treatment-NSO.dtd">
<tp:taxon-treatment xmlns:tp="http://www.plazi.org/taxpub"><tp:treatment-meta><kwd-group><label>Taxon classification</label><kwd><named-content content-type="kingdom">Animalia</named-content></kwd><kwd><named-content content-type="order">Amphipoda</named-content></kwd><kwd><named-content content-type="family">Gammaridae</named-content></kwd></kwd-group><mixed-citation publication-type="journal"><person-group><name><surname>Semsar-Kazerooni</surname><given-names>Maryam</given-names></name><name><surname>Zamanpoore</surname><given-names>Mehrdad</given-names></name><name><surname>Sadeghi</surname><given-names>Saber</given-names></name></person-group><article-title>Redescription of <italic><tp:taxon-name><tp:taxon-name-part taxon-name-part-type="genus">Gammarus</tp:taxon-name-part> <tp:taxon-name-part taxon-name-part-type="species">pseudosyriacus</tp:taxon-name-part></tp:taxon-name></italic> (Karaman &amp; Pinkster, 1977) and description of a new subspecies from southern Iran (<tp:taxon-name><tp:taxon-name-part taxon-name-part-type="subphylum">Crustacea</tp:taxon-name-part></tp:taxon-name>, <tp:taxon-name><tp:taxon-name-part taxon-name-part-type="order">Amphipoda</tp:taxon-name-part></tp:taxon-name>, <tp:taxon-name><tp:taxon-name-part taxon-name-part-type="family">Gammaridae</tp:taxon-name-part></tp:taxon-name>)</article-title><source>Zookeys</source><day>14</day><month>6</month><year>2016</year><volume>2016</volume><issue>598</issue><fpage>57</fpage><lpage>73</lpage><pub-id pub-id-type="doi">10.3897/zookeys.598.8064</pub-id></mixed-citation></tp:treatment-meta><tp:nomenclature><tp:taxon-name>
            <tp:taxon-name-part taxon-name-part-type="genus">Gammarus</tp:taxon-name-part>
            <tp:taxon-name-part taxon-name-part-type="species">pseudosyriacus</tp:taxon-name-part>
            <tp:taxon-name-part taxon-name-part-type="subspecies">pseudosyriacus</tp:taxon-name-part>
          </tp:taxon-name><tp:taxon-authority>Karaman &amp; Pinkster, 1977</tp:taxon-authority><tp:nomenclature-citation-list><tp:nomenclature-citation><tp:taxon-name>
                <tp:taxon-name-part taxon-name-part-type="genus">Gammarus</tp:taxon-name-part> <tp:taxon-name-part taxon-name-part-type="species">pseudosyriacus</tp:taxon-name-part></tp:taxon-name><comment>Karaman &amp; Pinkster, 1977: 55–58, fig. 22</comment></tp:nomenclature-citation></tp:nomenclature-citation-list></tp:nomenclature><tp:treatment-sec sec-type="type locality"><title>Type locality.</title><p>The type locality of <italic><tp:taxon-name><tp:taxon-name-part taxon-name-part-type="genus">Gammarus</tp:taxon-name-part> <tp:taxon-name-part taxon-name-part-type="species">pseudosyriacus</tp:taxon-name-part></tp:taxon-name></italic> Karaman &amp; Pinkster, 1977 is small pools in surroundings of Damascus. The samples were collected from springs and qanats of Zagros Mountains in October 2012. Location was Eghlid station (Rasoul Spring, Eghlid, Fars province, Iran, <named-content xmlns:xlink="http://www.w3.org/1999/xlink" content-type="dwc:verbatimCoordinates" xlink:type="simple"><named-content content-type="geo-json" specific-use="{&#34;type&#34;:&#34;Point&#34;,&#34;coordinates&#34;:[52.67175,30.891]}" xlink:type="simple">30°53'27.6"N; 52°40'18.3"E</named-content></named-content>, Altitude 2167 m) (Fig. <xref ref-type="fig" rid="F1">1</xref>). Leg. M. Semsar-Kazerooni.</p><fig id="F1" position="float" orientation="portrait"><label>Figure 1.</label><caption><p>Map of sampling sites, Eghlid and Yazd stations.</p></caption><graphic xmlns:xlink="http://www.w3.org/1999/xlink" xlink:href="zookeys-598-057-g001.jpg" position="float" orientation="portrait" xlink:type="simple" id="oo_92397.jpg"/></fig></tp:treatment-sec><tp:treatment-sec sec-type="material"><title>Material examined.</title><p>The description is based on new material collected by the authors from Eghlid, Fars, Iran, a locality inside the distribution range of the species (Turkey, Iran, Afghanistan, Israel and Syria). Eight males were completely dissected and examined in detail, and compared to another 22 males (<abbrev xmlns:xlink="http://www.w3.org/1999/xlink" content-type="institution" xlink:title="Museum of Fars Research Centre of Agriculture and Natural Resources Aquatic Invertebrate Collection" xlink:type="simple">FAIC</abbrev> 111300, <abbrev xmlns:xlink="http://www.w3.org/1999/xlink" content-type="institution" xlink:title="Iran and in the Zoological Museum of Shiraz University, Collection of Biology Department, Shiraz, Iran" xlink:type="simple">ZM–CBSU</abbrev> #3210). One male, with genitalia in a separate microvial. Original label: “‌FAIC 111300, Eghlid, Rasoul Spring, <named-content xmlns:xlink="http://www.w3.org/1999/xlink" content-type="dwc:verbatimCoordinates" xlink:type="simple"><named-content content-type="geo-json" specific-use="{&#34;type&#34;:&#34;Point&#34;,&#34;coordinates&#34;:[52.67175,30.891]}" xlink:type="simple">30°53'27.6"N; 52°40'18.3"E</named-content></named-content>, 15 October 2012”. As well as to samples from previously collected material from winter, spring, and summer.</p></tp:treatment-sec><tp:treatment-sec sec-type="description"><title>Description.</title><p>Maximum body length 22 mm; kidney-shaped and medium-sized eyes (the length of which are equal to the diameter of the first peduncular article of antenna 1) (Fig. <xref ref-type="fig" rid="F2">2C</xref>); sharp epimeres (Fig. <xref ref-type="fig" rid="F2">2F–H</xref>) and clearly elevated urosome segment (Fig. <xref ref-type="fig" rid="F3">3G</xref>). <italic>Antenna 1</italic>: Longer than antenna 2; peduncular articles 1&gt;2&gt;3; main and accessory flagella with 22–35 and 2–5 articles, armed with short simple setae (Fig. <xref ref-type="fig" rid="F2">2A</xref>). <italic>Antenna 2</italic>: Gland cone is shorter than the third peduncle article; peduncle articles 4 and 5 about equal length and armed with groups of short setae; flagellum with 10–18 articles and also armed with short simple setae; calceoli present (Fig. <xref ref-type="fig" rid="F2">2B</xref>). <italic>Mandible</italic>: All parts include incisor processes, <italic>lacinia mobilis</italic> and ridged molar process well developed, also a plumose long spine row is present (Fig. <xref ref-type="fig" rid="F3">3B</xref>). <italic>Mandible palp</italic>: First article without setae; second article with ventral setae, 3–6 proximal setae and 9–13 closely placed distal setae; inferior margin of the third article armed with a comb-like row of 30–36 D-setae, 5–6 long E-setae, one group of B-setae and one group of A-setae (Fig. <xref ref-type="fig" rid="F3">3A</xref>). <italic>Maxilla 1</italic>: Inner basal lobe with plumose setae; stout serrate spines on outer lobe; palps asymmetric; right palp with 4 robust tooth-like spines on apical margin, one <!--PageBreak-->longer separate subapical spine on its outer margin with one seta (Fig. <xref ref-type="fig" rid="F3">3D</xref>). Left palp with 5 apical spines accompanied by 2 median setae, one longer separate subapical spine on outer corner (Fig. <xref ref-type="fig" rid="F3">3C</xref>). <italic>Maxillipeds</italic>: Exopodite with a row of 3 strong teeth and 6 longer setae on distal margin, a row of setae at distal sub-margin which becomes plumose from the middle and continues towards the inferior margin to join to 8–10 long plumose setae, a single spine with a distance at sub-marginal interior corner, a row of three setae parallel to the long axis close to the single spine (Fig. <xref ref-type="fig" rid="F3">3E</xref>).</p><fig id="F2" position="float" orientation="portrait"><label>Figure 2.</label><caption><p>
          <italic><tp:taxon-name><tp:taxon-name-part taxon-name-part-type="genus">Gammarus</tp:taxon-name-part> <tp:taxon-name-part taxon-name-part-type="species">pseudosyriacus</tp:taxon-name-part> <tp:taxon-name-part taxon-name-part-type="subspecies">pseudosyriacus</tp:taxon-name-part></tp:taxon-name></italic>, ♂, 20 mm. <bold>A</bold> antenna 1 <bold>B</bold> antenna 2 <bold>C</bold> head <bold>D</bold> gnathopod 1 <bold>E</bold> gnathopod 2 <bold>F–H</bold> epimeral plates1–3.</p></caption><graphic xmlns:xlink="http://www.w3.org/1999/xlink" xlink:href="zookeys-598-057-g002.jpg" position="float" orientation="portrait" xlink:type="simple" id="oo_92398.jpg"/></fig><fig id="F3" position="float" orientation="portrait"><label>Figure 3.</label><caption><p>
          <italic><tp:taxon-name><tp:taxon-name-part taxon-name-part-type="genus">Gammarus</tp:taxon-name-part> <tp:taxon-name-part taxon-name-part-type="species">pseudosyriacus</tp:taxon-name-part> <tp:taxon-name-part taxon-name-part-type="subspecies">pseudosyriacus</tp:taxon-name-part></tp:taxon-name></italic>, ♂, 20 mm. <bold>A</bold> mandible palp <bold>B</bold> mandible <bold>C</bold> palp of left maxilla <bold>D</bold> palp of right maxilla <bold>E</bold> exopodite of maxilliped <bold>F</bold> telson <bold>G</bold> urosomites <bold>H</bold> uropod 3.</p></caption><graphic xmlns:xlink="http://www.w3.org/1999/xlink" xlink:href="zookeys-598-057-g003.jpg" position="float" orientation="portrait" xlink:type="simple" id="oo_92399.jpg"/></fig><p>
            <italic>Gnathopod 1</italic>: Coxal plate distally slightly wider than proximal, rounded corners with a seta at the postero-ventral corner and 1–2 setae at antero-ventral corner; basis with a few long setae on both anterior and posterior margins; ischium with a postero-distal row of setae; merus and carpus with groups of short setae which are plumose at posterior margin of carpus; propodus pyriform with groups of spines and setae, 6–7 groups of small spines at posterior palmar margin; dactylus long (Fig. <xref ref-type="fig" rid="F2">2D</xref>). <italic>Gnathopod 2</italic>: Coxal plate distally slightly narrower than proximal, rounded corners with a seta at the postero-ventral corner and 1–3 setae at antero-ventral corner; basis with a few long setae on both anterior and posterior margins; ischium with a postero-distal row <!--PageBreak--><!--PageBreak--><!--PageBreak-->of setae; merus and carpus with groups of short setae which are plumose at posterior margin of carpus; propodus trapezoid-shaped (subrectangular) with 3 groups of spines, and also groups of dense setae on palmar surface (Fig. <xref ref-type="fig" rid="F2">2E</xref>). <italic>Pereopod 3</italic>: Coxal plate rectangular and rounded distally, with two short setae at antero-distal corner and one at postero-distal corner; anterior and posterior margins of basis bear some long simple setae; posterior margins of merus and carpus densely setose; merus with several groups of dense setae on posterior margin about 1 to 1.5 times as long as the diameter of the article, anterior margin of merus with 2 groups of short spine that intermixed with short setae and a group of long setae and a spine at anterior tip; posterior margin of carpus with several groups of dense setae 2 times longer than the diameter of the article, a long spine and a group of longer setae are implanted on both its anterior and posterior tip; posterior margin of propodus with 6–7 groups of small spines and some long setae (Fig. <xref ref-type="fig" rid="F4">4A</xref>). <italic>Pereopod 4</italic>: Coxal plate with a small seta implanted at antero-distal margin and 1–4 at postero-distal margin; articles similar to pereopod 3, but setae are shorter and the number of setae is lower; anterior margin of merus with just one group of short setae and spines, long spines implanted at anterior tip among a group of setae; posterior margin of carpus with several groups of setae and spines; posterior margin of propodus with 6–8 groups of small spines and some long setae (Fig. <xref ref-type="fig" rid="F4">4B</xref>). <italic>Pereopod 5</italic>: Basis subrectangular, postero-distal lobe well developed, posterior margin with 2–5 very short setae, anterior margin with 4–6 spines mixed with a fine seta; merus and carpus with small spines and setae; propodus having 6–7 transverse rows of spines (Fig. <xref ref-type="fig" rid="F4">4C</xref>). <italic>Pereopod 6</italic>: Longer than pereopod 5; basis slender and posterior margin with 6–10 setae and anterior margin with 4–6 spines; other articles are similar to pereopod 5 (Fig. <xref ref-type="fig" rid="F4">4D</xref>). <italic>Pereopod 7</italic>: Basis wider proximally, postero-distal protruding lobe less developed than pereopod 6, posterior margin with 5–11 setae and anterior margin with 4–6 spines; anterior margin of merus and carpus with spines and longer setae; merus with two spines mixed with short setae at posterior margin; carpus with 2–3 spines at posterior margin; propodus with spines and setae which are as long as spines, 6–7 transverse rows of spines on anterior margin of propodus, two longer spines at posterior tip of propodus intermixed with a group of longer setae (Fig. <xref ref-type="fig" rid="F4">4E</xref>). <italic>Uropod 3</italic>: Endopodite length is about two-thirds of the exopodite; setae on outer and inner margin of both exopodite and endopodite are plumose (Fig. <xref ref-type="fig" rid="F3">3H</xref>).</p><fig id="F4" position="float" orientation="portrait"><label>Figure 4.</label><caption><p>
          <italic><tp:taxon-name><tp:taxon-name-part taxon-name-part-type="genus">Gammarus</tp:taxon-name-part> <tp:taxon-name-part taxon-name-part-type="species">pseudosyriacus</tp:taxon-name-part> <tp:taxon-name-part taxon-name-part-type="subspecies">pseudosyriacus</tp:taxon-name-part></tp:taxon-name></italic>, ♂, 20 mm. <bold>A</bold> pereopod 3 <bold>B</bold> pereopod 4 <bold>C</bold> pereopod 5 <bold>D</bold> pereopod 6 <bold>E</bold> pereopod 7.</p></caption><graphic xmlns:xlink="http://www.w3.org/1999/xlink" xlink:href="zookeys-598-057-g004.jpg" position="float" orientation="portrait" xlink:type="simple" id="oo_92400.jpg"/></fig><p>
            <italic>Telson</italic>: Length of the lobes about twice their widest width; 2–5 long and robust spines and 5–8 long setae on distal margin; groups of setae at the dorsal surface of the lobes (Fig. <xref ref-type="fig" rid="F3">3F</xref>). <italic>Epimeral plate 1</italic>: Rounded with 12–14 long setae on antero-distal corner (Fig. <xref ref-type="fig" rid="F2">2F</xref>). <italic>Epimeral plate 2</italic>: Posterodistal corner pointed; distal margin with 2–7 short spines (Fig. <xref ref-type="fig" rid="F2">2G</xref>). <italic>Epimeral plate 3</italic>: Posterodistal corner sharply pointed; 3–5 short spines intermixed with short setae on distal margin (Fig. <xref ref-type="fig" rid="F2">2H</xref>). <italic>Urosomites 1–3</italic>: With clear dorsal elevation; each urosomite bears a dorsomedian and dorsolateral groups of short setae mixed with short spines on their posterior margins (Fig. <xref ref-type="fig" rid="F3">3G</xref>).</p></tp:treatment-sec><tp:treatment-sec sec-type="distribution"><title>Distribution.</title><p>The species is dispersed from Israel to Syria, Turkey, Iran and Afghanistan (<xref ref-type="bibr" rid="B4">Karaman and Pinkster 1977</xref>, <xref ref-type="bibr" rid="B16">Zamanpoore et al. 2011</xref>). In Iran, it is widespread in the inner parts of the Zagros Mountains, extending from northwest to southeast.</p><!--PageBreak--></tp:treatment-sec><tp:treatment-sec sec-type="ecology"><title>Ecology.</title><p>Rasoul Spring is covered by a gravel bed and some submersed aquatic plants. Ecological factors include salinity (0.19 g/lit), pH (6.5), electrical conductivity (350 μS/cm), water temperature (15 to17 °C), and water depth (25 cm).</p><!--PageBreak--></tp:treatment-sec><ref-list><ref id="B4"><mixed-citation xmlns:xlink="http://www.w3.org/1999/xlink" xlink:type="simple">
          <person-group><name name-style="western"><surname>Karaman</surname><given-names>GS</given-names></name><name name-style="western"><surname>Pinkster</surname><given-names>S</given-names></name></person-group> (<year>1977</year>) <article-title>Freshwater <italic><tp:taxon-name><tp:taxon-name-part taxon-name-part-type="genus">Gammarus</tp:taxon-name-part></tp:taxon-name></italic> species from Europe, North Africa and adjacent regions of Asia (<tp:taxon-name><tp:taxon-name-part taxon-name-part-type="subphylum">Crustacea</tp:taxon-name-part></tp:taxon-name>, <tp:taxon-name><tp:taxon-name-part taxon-name-part-type="order">Amphipoda</tp:taxon-name-part></tp:taxon-name>), part 1.<italic><tp:taxon-name><tp:taxon-name-part taxon-name-part-type="genus">Gammarus</tp:taxon-name-part> <tp:taxon-name-part taxon-name-part-type="species">pulex</tp:taxon-name-part></tp:taxon-name></italic>-group and related species.</article-title> <source>Bijdragen Tot De Dierkunde</source> <volume>47</volume>: <fpage>1</fpage>–<lpage>97</lpage>.</mixed-citation></ref><ref id="B16"><mixed-citation xmlns:xlink="http://www.w3.org/1999/xlink" xlink:type="simple">
          <person-group><name name-style="western"><surname>Zamanpoore</surname><given-names>M</given-names></name><name name-style="western"><surname>Poeckl</surname><given-names>M</given-names></name><name name-style="western"><surname>Grabowski</surname><given-names>M</given-names></name><name name-style="western"><surname>Schiemer</surname><given-names>F</given-names></name></person-group> (<year>2011</year>) <article-title>Taxonomic review of freshwater <italic><tp:taxon-name><tp:taxon-name-part taxon-name-part-type="genus">Gammarus</tp:taxon-name-part></tp:taxon-name></italic> from Iran.</article-title> <source>Zootaxa</source> <volume>3140</volume>: <fpage>1</fpage>–<lpage>14</lpage>.</mixed-citation></ref></ref-list></tp:taxon-treatment>
